# Supplementary material for: Sodium Hypochlorite (NaClO) Disturbed Lipid Metabolism in Larval Zebrafish (Danio rerio), as Revealed by Lipidomics and Transcriptomics Analyses
Source: Toxics. 2024 Sep 30;12(10):718. doi: 10.3390/toxics12100718 (PMC11510785; doi:10.3390/toxics12100718)
Supplement: Supplementary file 1 [file toxics-12-00718-s001.zip]

Archive with 1 entries (1 files):
- toxics-3192037-supplementary.pdf
